# Supplementary material for: Structure of the Chemical and Genetic Diversity of the True Lavender over Its Natural Range
Source: Plants (Basel). 2020 Nov 24;9(12):1640. doi: 10.3390/plants9121640 (PMC7760402; doi:10.3390/plants9121640)
Supplement: Supplementary file 1 [file plants-09-01640-s001.zip]

Archive with 3 entries (2 files):
- supplementary-xml/
- supplementary-xml/FigureS1.pdf
- supplementary-xml/Table S1.xlsx
