# Supplementary material for: Structure of the Chemical and Genetic Diversity of the True Lavender over Its Natural Range
Source: Plants (Basel). 2020 Nov 24;9(12):1640. doi: 10.3390/plants9121640 (PMC7760402; doi:10.3390/plants9121640)
Supplement: Supplementary file 1 [file plants-09-01640-s001.zip › supplementary-xml/Table S1.xlsx]

## Sheet: Feuil1
				Cult			Fahp			Fam			Fav			Fbdr			Fdr			Fha1			Fha2			Fha3			Flot			Floz			Ica			Ipi			Sar1			Sar2
	RT	RI		mean	SD		mean	SD		mean	SD		mean	SD		mean	SD		mean	SD		mean	SD		mean	SD		mean	SD		mean	SD		mean	SD		mean	SD		mean	SD		mean	SD		mean	SD
trans-3-hexenol	8.77235	879		1.65103	1.25657		1.01932	0.573358		1.53469	0.478953		0.776301	0.84545		0.551193	0.21555		1.1378	0.687131		0.794305	0.637722		0.731868	0.505747		1.09088	0.480744		0.212974	0.144172		0.0931615	0.0510643		0.0366693	0.00874978		1.1175	0.327487		0.108139	0.0397379		0.259221	0.121933
a-thujene	13.8805	920		0.0355666	0.078336		0	0		0	0		0	0		0	0		0	0		0	0		0	0		0	0		0.0456526	0.0271582		0.0307061	0.0437749		0.720848	0.0547567		0	0		0.0982217	0.0088753		0.064484	0.0258818
a-pinene	14.5909	925		0.30741	0.328413		0.115363	0.106465		0	0		0.0584366	0.0629979		0	0		0.184675	0.412945		0	0		0	0		0.0693035	0.0691022		0.101347	0.080832		0.0762215	0.0549199		1.14264	0.164141		0	0		0.252489	0.0606956		0.275245	0.131692
camphene	16.0093	939		0.595826	0.82957		0.228421	0.138866		0.609972	1.0565		0.131592	0.161292		0.0635285	0.110035		0.435294	0.712265		0.317673	0.23553		0.0289503	0.04348		0.198134	0.275311		0.137843	0.0994125		0.0132718	0.0150938		0.0683144	0.0141014		0	0		0.503806	0.156677		0.375765	0.283145
sabinene	18.4957	965		0	0		0	0		0	0		0	0		0	0		0	0		0	0		0	0		0	0		0.00558145	0.0124805		0.0163141	0.00964457		0.289286	0.0234912		0	0		0.0328004	0.0321045		0	0
b-pinene	18.7705	967		0.264793	0.460975		0.157966	0.218432		0	0		0	0		0	0		0	0		0	0		0	0		0.12084	0.17115		0.0637551	0.0985594		0.105543	0.0376275		0.0850268	0.0231585		0	0		0.107358	0.103356		0.043232	0.0257467
octen-3-ol	19.9673	980		0.0613032	0.1455		0.308224	0.46881		0	0		0.064131	0.12599		0.092874	0.160862		0.483467	1.08106		0.0663672	0.132734		0.366923	0.23492		0.385613	0.463748		0.158069	0.112209		0.00920799	0.0126284		0.0892207	0.0261613		0	0		0.0764069	0.0272537		0.077742	0.0763138
3-octanone	20.3828	983		0.377106	0.543318		1.68268	1.41993		0	0		0.545332	0.588721		0.104894	0.181682		0.222877	0.498367		0.772222	1.21398		0.871399	0.804136		0.7661	0.835578		3.17017	2.07133		1.36899	0.688941		0.26913	0.117509		2.10477	3.96887		1.27836	0.970098		1.49401	0.270981
myrcene	20.7129	988		0.0527994	0.0888125		0.0524918	0.074071		0	0		0.108493	0.0692114		0	0		0	0		0.0455241	0.0910481		0.0575202	0.0531756		0.0176957	0.0395687		0.145117	0.0917418		0.255739	0.0461921		1.51872	0.0847425		0	0		0.165626	0.0176553		0.156061	0.0507988
3-octanol	21.8387	999		0	0		0.0807371	0.123325		0	0		0.052632	0.101875		0	0		0	0		0.0312049	0.0624099		0.254929	0.272194		0.0364303	0.0814606		0.229956	0.233406		0.227087	0.133227		0.0547175	0.0285854		0.224222	0.501376		0.159303	0.18994		0.196375	0.0631814
a-phellandrene	22.1162	1001		0	0		0	0		0	0		0	0		0	0		0	0		0	0		0	0		0	0		0	0		0.00801734	0.0115849		0.33583	0.00990336		0	0		0.145223	0.0245423		0.142749	0.0879855
delta-3-carene	22.2746	1003		0.00535693	0.0267847		0	0		0	0		0	0		0	0		0	0		0	0		0	0		0	0		0.012975	0.0290131		0.0288995	0.0186294		0.771708	0.103844		0	0		1.51233	0.178121		1.63738	0.587916
a-terpinene	23.36	1012		0	0		0	0		0	0		0	0		0	0		0	0		0	0		0	0		0	0		0	0		0	0		0.0859392	0.00953233		0	0		0	0		0	0
o-cymene	23.7105	1015		0.570335	0.536757		0.230874	0.137658		0	0		0.230575	0.158765		0	0		0.0434321	0.0971171		0	0		0.0637152	0.0976278		0.16307	0.148863		0.568465	0.256159		0.134084	0.189968		0.0684936	0.027866		0	0		0.36858	0.089805		0.356049	0.136794
p-cymene	24.2797	1021		0.991157	0.717174		0.223774	0.214483		0	0		0.172964	0.184935		0	0		0.117775	0.263353		0.0582957	0.116591		0.0213189	0.0476704		0.0938335	0.102495		0.204097	0.143718		0.0170691	0.00987413		0.166695	0.0396404		0.282204	0.631027		0.643399	0.171798		0.641159	0.252812
limonene	24.7626	1024		0.796966	1.1199		0.147039	0.143197		0	0		0.0966611	0.121418		0	0		0.897475	0.882016		0.016482	0.032964		0.0667129	0.0617005		0.0528264	0.118123		0.0764592	0.050804		0.0889548	0.0580462		0	0		0.0729302	0.163077		0.36592	0.0536245		0.47879	0.1044
1,8-cineol	24.9893	1027		3.07845	4.36165		0.539577	0.448807		1.17763	2.03971		0.362013	0.410489		0.372464	0.492427		5.04405	6.90685		1.08268	0.760724		0.070243	0.107268		0.701523	1.02722		0.522275	0.756857		0.165334	0.187454		8.97163	0.613382		0.081037	0.181204		4.66859	3.94832		2.58993	0.810815
cis-ocimene	26.2229	1038		0.291141	0.345077		0.171079	0.179178		0	0		0.345961	0.237983		0	0		0	0		0.0632389	0.126478		0.191304	0.235951		0	0		3.22557	2.27152		2.16216	0.895508		0.449362	0.139768		0	0		1.83116	1.00556		2.02133	2.41026
trans-ocimene	27.3637	1048		0.0305843	0.0664682		0.116265	0.22124		0	0		0.0537674	0.0536259		0	0		0	0		0.0254328	0.0508656		0.0927329	0.168654		0	0		0.449463	0.259176		0.933598	1.2734		0.0844318	0.0117592		0	0		0.137777	0.0590329		0.129877	0.159648
gamma-terpinene	28.3213	1057		0.0029615	0.0148075		0	0		0	0		0	0		0	0		0	0		0	0		0	0		0	0		0.021551	0.0159626		0.0245777	0.0401327		0.799528	0.0891496		0	0		0.019952	0.00399551		0.0136823	0.018748
mentha-2,4(8)-diene	30.7323	1078		0	0		0	0		0	0		0	0		0	0		0	0		0	0		0	0		0	0		0	0		0	0		0.0721275	0.0105037		0	0		0.135263	0.0189438		0.116872	0.0366654
terpinolene	31.0883	1082		0	0		0	0		0	0		0	0		0	0		0	0		0	0		0	0		0	0		0	0		0	0		0.0929801	0.00520756		0	0		0.025988	0.0162468		0.0257293	0.0247572
cis-linalool oxide, furan form	31.4346	1085		3.65168	3.41849		3.53503	2.49975		0.657691	1.13915		0.540658	0.689564		1.32762	1.47251		2.12032	2.54473		1.16208	0.963769		1.41551	0.8759		1.59653	0.807618		2.96566	3.83602		0.270362	0.311891		0.246099	0.0616406		5.36566	6.20042		1.75504	1.39609		1.77565	0.87044
cis-sabinene hydrate	32.7687	1097		4.67017	4.51763		4.26565	2.96615		1.221	1.13948		0.911998	0.778562		1.77882	1.63691		2.80737	3.20689		1.61066	1.4139		1.63297	1.02968		1.95279	0.963493		3.82996	4.50852		0.411364	0.360307		2.02944	0.237838		6.74412	8.47937		2.08127	1.53388		2.10626	1.01503
linalool	33.2098	1099		13.0913	7.81793		15.2498	4.53476		7.86334	4.83785		14.8198	6.85663		5.25708	1.89301		11.1342	7.86541		19.8456	12.2604		36.3239	9.51898		10.1237	7.43926		18.6168	7.34259		28.2471	5.89518		20.4393	11.7384		27.2883	22.1417		52.0848	6.37327		41.3299	6.56974
allo-ocimene	35.6552	1128		0.00305866	0.0152933		0	0		0	0		0.00561678	0.0125595		0	0		0	0		0	0		0	0		0	0		0.25179	0.183535		0.168434	0.0765724		0.0383835	0.0117746		0	0		0.197165	0.0759275		0.185142	0.184671
camphor	36.6941	1141		0.440752	0.453047		0.303532	0.180777		0.511659	0.886219		0.381299	0.447947		0.152681	0.264451		0.122254	0.273368		1.28556	1.27505		0.103377	0.14228		0.766896	0.577787		0.328602	0.419132		0.0319099	0.0320035		0.161293	0.0656387		0.0614742	0.13746		1.31522	0.175993		2.15791	1.12558
lavandulol	38.8795	1166		0.145482	0.209497		1.24594	0.406524		0	0		2.77971	2.20604		1.58752	1.79811		0	0		1.34726	1.98715		2.14179	1.67861		3.11202	3.24883		0.347958	0.183844		0.712178	0.555356		0.0254101	0.00591189		1.87342	2.25208		1.59809	2.25203		0.0679406	0.15192
borneol	39.135	1168		2.32836	2.42753		1.14872	1.17916		2.38664	3.75211		1.62444	1.8697		1.83728	1.13659		1.21624	1.64073		5.22849	5.4066		0.923768	0.772265		4.31406	3.42332		1.2887	1.95787		0.0914958	0.116567		0.913654	0.285625		0.434646	0.971899		5.51032	0.666418		11.4133	4.70962
cis-linalool oxide, pyran form	39.6438	1170		0.447858	1.2459		0.789787	1.37041		0	0		0	0		0.504401	0.873648		0.273372	0.460175		0.365199	0.550744		0.190292	0.295025		0.150934	0.150241		0.769356	1.72033		0	0		0	0		1.94485	2.63409		0.274884	0.170778		0.319955	0.131316
terpinen-4-ol	39.8446	1175		1.2685	1.83301		1.15309	1.05728		16.1971	15.6732		8.71648	9.29732		2.51092	2.29908		0	0		0.607974	0.413367		1.4517	1.74734		1.41094	2.08673		2.46777	1.65945		1.42983	1.49788		0	0		2.17153	2.44372		0.0115904	0.0259169		0	0
cryptone	40.2661	1181		2.7042	4.1103		0.518989	0.538273		0	0		0.218396	0.305743		0.15852	0.274564		3.53837	2.34309		0	0		0.337979	0.352868		0.330058	0.531062		0.0436891	0.0460568		0.0435753	0.0597662		0	0		0	0		0	0		0	0
p-cymen-8-ol	40.6508	1185		0.212357	0.231042		0	0		0	0		0.0391767	0.0600488		0.182698	0.0486083		0	0		0.0343128	0.0686255		0.0714153	0.0465999		0.0576371	0.0938672		0.0187191	0.0314796		0	0		0.0336139	0.00920651		0	0		0.232659	0.0386824		0.358729	0.131263
hexyl butyrate	41.444	1194		0.227799	0.549829		0.306755	0.407207		0	0		0.0635182	0.0461368		0	0		0	0		0	0		0.0990743	0.197256		0.0736463	0.164678		0.557959	0.178723		0.325242	0.447481		0.0833834	0.076495		0	0		0.718983	0.23603		0.537052	0.335826
piperitol	42.4	1206		0.0096189	0.0480945		0	0		0	0		0	0		0	0		0	0		0	0		0	0		0	0		0	0		0.00101484	0.00226925		0.0784283	0.00761604		0	0		0	0		0	0
trans-carveol	43.2125	1216		0.0767228	0.156211		0	0		0	0		0	0		0	0		0	0		0	0		0	0		0	0		0.0048816	0.0109156		0	0		0.0184672	0.00542333		0	0		0.0481363	0.0103788		0.0930502	0.0608233
bornyl formate	43.6207	1222		0.101295	0.199356		0.0526128	0.0507265		0	0		0.0829049	0.0918333		0	0		0	0		0.0675743	0.135149		0.0288828	0.0489408		0.213472	0.25343		0.108624	0.185734		0.00359772	0.00804476		0.0485577	0.0285098		0	0		0.203284	0.0378904		0.386164	0.335299
cuminic aldehyde	44.7512	1237		0.754122	1.23013		0.14884	0.164407		0	0		0.0889699	0.130343		0.0549443	0.0951664		1.44627	0.534517		0	0		0.137248	0.143984		0.0801339	0.179185		0.00419655	0.00938377		0.00597753	0.0133662		0.0264225	0.00789819		0	0		0	0		0	0
carvone	44.9513	1239		0.286353	0.438915		0	0		0	0		0.0234208	0.0356724		0	0		0.135038	0.194601		0	0		0.0237823	0.0358232		0.0374902	0.0838307		0.00559465	0.01251		0.00130397	0.00291578		0.0242913	0.00852253		0	0		0.109239	0.0231335		0.0793644	0.0738526
linalyl acetate	45.8434	1252		27.7242	15.4986		36.9525	13.3533		17.6938	6.55784		42.4028	13.3929		32.7899	10.2638		34.909	10.9321		34.7506	5.57175		31.2557	14.1241		35.8906	10.4265		33.3931	11.5168		44.4496	7.86511		17.389	1.35402		18.1975	13.7179		1.51513	1.82735		6.59426	2.20689
bornyl acetate	47.9907	1278		0.251357	0.41686		0.135971	0.126539		0	0		0.307992	0.440057		0.450209	0.507003		0	0		0.281934	0.229517		0.0183581	0.0410499		0.315538	0.452065		0.134106	0.0985428		0.00193599	0.00432901		0.0253504	0.00665612		0	0		0.132403	0.044452		0.212874	0.117099
lavandulyl acetate	48.3765	1285		3.20933	1.92207		3.95693	2.86897		0.0964922	0.167129		2.94624	1.81808		2.49028	2.21312		0.614478	1.09696		1.25471	0.571402		1.18056	1.00052		4.0591	2.95379		5.87581	3.4613		5.64495	5.66646		0.581033	0.0942262		1.29715	1.87152		0.197744	0.415754		0.149167	0.333548
piperitone	50.3897	1313		0.364873	0.384007		0	0		0	0		0.0330977	0.0740088		0.0580883	0.100612		0	0		0	0		0.0297969	0.0490157		0.022681	0.0507163		0.00879667	0.0139927		0	0		0.021771	0.00850656		0	0		0.334855	0.112193		0.313263	0.122655
4-hydroxy-cryptone	50.8255	1319		0.400776	0.68862		0.0575873	0.0810204		0	0		0.0608631	0.111589		0.0639323	0.110734		0.409077	0.359196		0	0		0.07028	0.079523		0.0623364	0.139389		0.0148723	0.0204595		0.0141409	0.0197233		0.0405952	0.0122547		0	0		0	0		0	0
trans-carvyl acetate	52.5029	1344		0.806062	0.828786		1.67288	0.783312		0	0		0.82583	0.706866		1.65079	0.518835		0.179294	0.308637		0.865108	1.30106		0.596685	0.427264		1.73832	0.639858		1.54625	1.02031		0.171564	0.216153		0.0600512	0.0113153		0.52744	1.00848		0.0631433	0.0441856		0.175299	0.116229
neryl acetate	53.5149	1359		0.0500558	0.157993		0	0		0	0		0.0207869	0.0284964		0	0		0	0		0	0		0	0		0	0		0.0385797	0.0229725		0.0391824	0.00986031		0.0339194	0.00514758		0	0		0	0		0	0
a-copaene	54.3523	1371		0	0		0	0		0	0		0	0		0	0		0	0		0	0		0	0		0	0		0	0		0	0		0.0335494	0.00823623		0	0		0.0047049	0.0105205		0	0
b-bourbonene	54.5043	1373		0	0		0.0729593	0.104049		0	0		0	0		0.200511	0.173723		0	0		0.0534233	0.106847		0	0		0.156668	0.17424		0.271915	0.252911		0	0		0	0		0	0		0	0		0	0
a-cedrene	56.5574	1404		0	0		0	0		0	0		0	0		0	0		0	0		0	0		0	0		0	0		0	0		0	0		0.0727527	0.00665615		0	0		0.0113823	0.0254516		0	0
b-caryophyllene	56.8538	1408		1.91349	2.58992		0.56617	0.453149		0.65645	0.803364		3.12902	1.54313		0.413349	0.715942		0.424979	0.765274		0.809254	0.526848		2.89699	0.794965		0.396389	0.324075		2.6073	2.25849		1.86233	1.3882		3.74711	0.441768		0.522159	0.547513		2.27517	1.99391		1.83032	0.940608
a-santalene	57.0522	1412		0.877547	0.776832		1.01318	0.374012		0.17002	0.294483		0.976895	0.190332		0.592316	0.491338		0.503622	0.60718		0.399383	0.287001		0.516142	0.215561		0.85548	0.53761		0.645138	0.458156		0.294661	0.208586		0	0		1.03376	1.75431		0	0		0	0
b-copaene	57.5736	1419		0	0		0	0		0	0		0.00329089	0.00735866		0	0		0	0		0	0		0	0		0	0		0	0		0.00249168	0.00557157		0.0191414	0.00381128		0	0		0.027807	0.0197517		0	0
a-humulene	59.146	1445		0.0114263	0.0426825		0	0		0	0		0.043911	0.0706367		0	0		0	0		0	0		0.0262093	0.0360616		0	0		0.0654279	0.0660835		0.0425347	0.0479681		0.115268	0.0103084		0	0		0.152188	0.083112		0.093615	0.0209334
trans-b-farnesene	59.522	1451		0.321626	0.535596		0.164954	0.177334		0.994767	1.72299		1.73329	1.04649		0.0943021	0.163336		0.0977737	0.163645		0.0158387	0.0316775		1.77603	2.06861		1.03107	1.36107		0.35981	0.505981		1.18423	0.961956		0	0		0.0511973	0.114481		0.689349	0.5122		0.766221	0.292797
germacrene D	60.7865	1472		0.0684176	0.152333		0	0		0	0		0.121251	0.211956		0	0		0	0		0	0		0	0		0	0		0.122798	0.098317		0.512767	0.255474		1.14466	0.200417		0	0		1.73947	0.780689		0.364658	0.190036
bicyclogermacrene	61.6745	1486		0	0		0	0		0	0		0	0		0	0		0	0		0	0		0	0		0	0		0	0		0.0032623	0.00481127		0.0274241	0.00431632		0	0		0.318806	0.167711		0.0974582	0.0612385
germacrene A	62.1302	1493		0	0		0	0		0	0		0	0		0	0		0	0		0	0		0	0		0	0		0	0		0.00114324	0.00255637		0.118656	0.0163338		0	0		0.0311142	0.0557697		0.0115145	0.0163903
gamma-cadinene	62.8479	1505		0.780202	0.919421		0.264226	0.380569		0	0		0.0460925	0.0710589		0.500801	0.31689		0.254728	0.365166		0.238207	0.476414		0.313628	0.296114		0.648327	0.737994		0.304328	0.327142		0.0552794	0.0727964		0.848288	0.167431		0	0		0.713888	0.970532		0.125505	0.118518
calamene	63.268	1513		0.120673	0.132636		0.400806	0.485631		0	0		0.12401	0.143077		0.482156	0.222559		0.0276852	0.0619059		0.444941	0.688602		0.0710336	0.0751459		0.428176	0.262103		0.065555	0.0627339		0.0206254	0.010421		0	0		0.321689	0.448004		0	0		0	0
b-sesquiphellendrene	63.674	1521		0	0		0	0		0	0		0	0		0	0		0	0		0.0264924	0.0529847		0.0186175	0.0416301		0	0		0.00533142	0.0119214		0.0138825	0.0176163		0.0361603	0.0381571		0	0		0	0		0	0
caryophyllene oxide	66.6492	1578		4.85818	3.81936		4.04983	2.76329		7.20111	2.83771		5.75044	4.97421		13.8642	10.7049		2.74797	1.30557		3.65854	2.67178		5.57824	1.81934		6.00463	3.39109		2.05287	1.39045		0.100528	0.0194943		0.0933788	0.0205366		2.82708	1.07402		0.327173	0.235142		1.7032	1.17341
1,10-cubenol di-epi	68.0064	1609		0.0819364	0.108648		0	0		0	0		0.00439087	0.00981828		0.0800414	0.138636		0	0		0	0		0.0109256	0.0244303		0.0759401	0.134342		0.039799	0.056979		0.00340233	0.00760783		0.262393	0.0174113		0	0		0.0718809	0.0994231		0	0
tau-cadinol	68.7794	1643		1.63649	1.68381		0.326528	0.485416		0	0		0.177906	0.0834315		0.717353	1.05393		0.889135	0.987382		0.215711	0.200236		0.662489	0.564041		1.24974	0.977039		0.229499	0.276785		0.0607909	0.119687		1.66473	0.294844		0	0		1.13969	1.72209		0.0629852	0.0495839
% Identified				83.0091	9.14268		83.4271	10.8583		58.9723	18.4892		92.0035	3.80842		70.9856	4.09235		72.418	9.86567		77.8423	16.443		92.721	3.11574		80.8515	7.12881		88.7428	7.25363		91.9816	7.58397		66.6752	12.274		74.5447	10.1261		88.5233	2.40183		84.4064	2.67243
% Monoterpene				70.0218	12.0995		73.1707	14.0837		48.4153	16.9793		78.391	8.47711		53.2917	9.6253		65.6279	9.4089		70.3164	18.8502		78.5265	7.07972		67.6524	9.83519		77.6439	9.11023		85.8	9.00439		57.9586	11.8749		66.3423	8.63555		78.6795	4.35797		76.7866	3.29486
% Sesquiterpene				10.67	4.847		6.85866	3.0157		9.02235	3.06896		12.1105	5.95506		16.945	13.2413		4.94589	2.75403		5.8618	3.02222		11.8703	3.48599		10.8464	3.55802		6.76977	2.39151		4.15793	1.03031		8.18352	1.07425		4.75588	1.61993		7.50263	2.9604		5.05547	1.4268
Number of compounds				29.24	7.63915		29.6	5.17687		10.6667	2.3094		32	9.77241		22.3333	3.05505		17.6	5.22494		21.75	6.0208		29	7.71362		27.2	7.75887		41	7.64853		39	7.38241		55.2	0.83666		13.6	1.51658		48.8	2.38747		43	2.54951
Total relative area				1.07353	0.611364		1.40841	0.685247		0.759558	0.260107		4.54213	4.67703		2.38184	1.09058		1.32909	0.975611		2.31904	1.94026		2.27813	1.33515		1.22573	0.560762		7.40125	3.47537		15.98	8.12149		35.2328	9.22239		1.08496	0.37168		12.7565	3.93617		5.44794	1.98979
